# Supplementary material for: Quantitative Detection of Key Parameters and Authenticity Verification for Beer Using Near-Infrared Spectroscopy
Source: Foods. 2025 Nov 17;14(22):3936. doi: 10.3390/foods14223936 (PMC12652515; doi:10.3390/foods14223936)
Supplement: Supplementary file 1 [file foods-14-03936-s001.zip]

Archive with 1 entries (1 files):
- foods-3981986-supplementary.pdf
